# Supplementary material for: MRI assessment of changes in adipose tissue parameters after bariatric surgery
Source: PLoS One. 2018 Nov 2;13(11):e0206735. doi: 10.1371/journal.pone.0206735 (PMC6214540; doi:10.1371/journal.pone.0206735)
Supplement: S1 Table — (XLSX) [file pone.0206735.s001.xlsx]

## Sheet: DATA
ID	BMI1	V_VAT1	T1_VAT1	FF_VAT1	T1_SAT1	FF_SAT1	BMI2	V_VAT2	T1_VAT2	FF_VAT2	T1_SAT2	FF_SAT2
1	43.1291	4085	299.157	87.5783	283.022	87.3261	39.188	3845	320.019	84.7015	273.928	87.7506
2	44.4581	8541	304.209	90.1539	277.02	87.646	40.6621	7666	315.901	83.9662	267.27	88.3198
3	40.6526	6776	317.417	87.4248	288.082	84.7328	37.9158	6411	354.475	80.3886	281.431	83.7558
4	52.5834	6730	290.716	86.6669	278.981	85.8164	49.9924	5393	300.238	88.7124	284.285	89.1995
5	48.6993	2435	295.906	88.2699	281.836	89.1862	47.5754	2083	307.434	86.6668	277.029	87.1587
6	46.8811	4008	296.232	88.2948	274.608	86.8212	43.7756	3867	294.277	88.9363	285.632	86.5426
7	42.8617	4414	295.801	87.3939	283.463	89.1232	38.6557	2100	332.711	83.498	280.091	88.3618
8	41.8685	4442	320.015	85.0855	286.306	84.4417	38.9965	3556	306.915	81.4654	276.015	85.2806
9	52.3477	6373	325.916	84.4005	295.395	83.6338	49.858	6424	314.173	87.6021	292.252	85.4615
10	46.8121	6550	298.697	83.405	267.308	86.9523	44.5363	5826	309.106	79.8514	269.565	85.9595
11	48.2654	4991	286.189	83.0983	283.838	86.9954	46.342	4387	292.058	82.9254	279.549	84.1117
12	35.9386	5304	297.718	90.3015	274.647	85.852	33.6596	4190	314.64	81.3649	261.633	85.8077
13	53.1853	12292	309.23	88.4434	273.429	87.5677	51.3354	11607	312.723	86.8601	276.423	86.9251
14	39.3525	3866	301.373	84.0394	286.084	87.9908	34.403	3583	321.664	80.504	279.804	87.5001
15	52.1234	8494	304.676	87.6538	296.452	84.4385	47.5459	7930	330.81	82.6388	294.39	86.1546
16	51.4233	4945	311.545	84.1066	293.394	81.4729	48.3012	4636	302.831	84.6169	305.124	82.5042
17	54.6199	6076	301.842	79.2143	282.727	83.8596	49.7181	6119	331.475	77.376	293.841	80.3525
18	48.3176	6740	306.133	82.5493	293.105	85.9832	46.3569	5495	325.332	84.0244	293.314	85.1922
19	43.9342	3008	309.543	81.1327	288.345	85.9903	40.7455	2701	319.969	82.6066	275.702	86.376
20	41.1972	5102	303.532	87.1413	295.866	85.9279	40.3545	5106	319.085	84.0312	288.822	83.4835
21	35.6718	8191	297.052	86.1394	278.714	87.2099	33.3598	6711	328.145	82.4554	280.34	87.2639
22	38.0078	4619	296.548	83.8475	278.438	85.0841	35.1393	4594	307.633	82.4717	266.469	85.8886
23	42.2654	8619	316.406	84.712	271.607	87.3419	36.0766	8270	327.017	80.6236	273.796	86.9081
